# Supplementary material for: Portable Point-of-Care Uric Acid Detection System with Cloud-Based Data Analysis and Patient Monitoring
Source: Biosensors (Basel). 2026 Jan 27;16(2):76. doi: 10.3390/bios16020076 (PMC12938833; doi:10.3390/bios16020076)
Supplement: Supplementary file 1 [file biosensors-16-00076-s001.zip]

Archive with 1 entries (1 files):
- biosensors-4073897-supplementary.xlsx
