# Supplementary material for: Portable Point-of-Care Uric Acid Detection System with Cloud-Based Data Analysis and Patient Monitoring
Source: Biosensors (Basel). 2026 Jan 27;16(2):76. doi: 10.3390/bios16020076 (PMC12938833; doi:10.3390/bios16020076)
Supplement: Supplementary file 1 [file biosensors-16-00076-s001.zip › biosensors-4073897-supplementary.xlsx]

## Sheet: Raw_Data
Concentration	Portable	Spectro
0	0	0
0	0	0
0	0	0
1.25	0.522	0.519
1.25	0.521	0.518
1.25	0.523	0.517
2.5	0.778	1.813
2.5	0.778	1.813
2.5	0.779	1.814
5	1.072	3.182
5	1.071	3.179
5	1.072	3.184

## Sheet: Portable_ANOVA
	sum_sq	df	F	PR(>F)
C(Concentration)	1.86048	3	1.48838e+06	2.53578e-23
Residual	3.33333e-06	8

## Sheet: Spectro_ANOVA
	sum_sq	df	F	PR(>F)
C(Concentration)	18.2436	3	3.17281e+06	1.228e-24
Residual	1.53333e-05	8

## Sheet: Two_Way_ANOVA
	sum_sq	df	F	PR(>F)
C(Device)	3.69971	1	3.17118e+06	8.24668e-44
C(Concentration)	15.5188	3	4.43395e+06	1.46288e-47
C(Device):C(Concentration)	4.58531	3	1.31009e+06	2.51837e-43
Residual	1.86667e-05	16

## Sheet: Calibration_Summary
Model	Train_RMSE	Train_R2	LOO_RMSE	LOO_R2
Linear	0.573257	0.903854	1.63401	0.218841
Quadratic	0.0695433	0.998585	0.754499	0.833448
Cubic	7.02167e-16	1	0.259364	0.980319
